# Supplementary material for: Octopamine increases the excitability of neurons in the snail feeding system by modulation of inward sodium current but not outward potassium currents
Source: BMC Neurosci. 2005 Dec 6;6:70. doi: 10.1186/1471-2202-6-70 (PMC1351263; doi:10.1186/1471-2202-6-70)
Supplement: Additional File 1 — Maple worksheet for the ionic currents in the B1 neuron, including graphs of the time constants and equilibrium proportion of gates open ionic currents against holding voltage. [file 1471-2202-6-70-S1.mws]

{VERSION 5 0 "IBM INTEL NT" "5.0" }
{USTYLETAB {CSTYLE "Maple Input" -1 0 "Courier" 0 1 255 0 0 1 0 1 0 0 
1 0 0 0 0 1 }{PSTYLE "Normal" -1 0 1 {CSTYLE "" -1 -1 "Times" 1 12 0 
0 0 1 2 2 2 2 2 2 1 1 1 1 }1 1 0 0 0 0 1 0 1 0 2 2 0 1 }}
{SECT 0 {EXCHG {PARA 0 "> " 0 "" {MPLTEXT 1 0 104 "writeline(default, \+
\"Maple Housekeeping\"):\n   restart;\n   digits := 5;\n   interface(d
isplayprecision=3);\n" }}}{EXCHG {PARA 0 "> " 0 "" {MPLTEXT 1 0 5265 "
  # --------------------------------------------------------------\nwr
iteline(default,\"Constants\"):\n  \nwriteline(default,\"Equilibrium v
oltages, mV\"):\nwriteline(default,\"    Sodium, Potassium, Leak\");\n
   vNa:=35;\n   vK:=-67;     # own data Fig 3.\n  \n  # Max Leak condu
ctance and reversal potential measured\n  # from trace of 18 mV and 1 \+
nA\n  # leak conductance smaller than IK - see infinity worksheet    \+
\n   vLeak:=-20;\nwriteline(default,\"Fixed leak conductance\"):\n   g
Leak :=0.02;  # muS\n\n  # -------------------------------------------
-------------------\n  # time independent functions ................\n
 \n  # Sodium current m and h ... Connor calls them a and b\n  # they \+
were in ms so divide by 1000\nwriteline(default,\"Sodium current\"):\n
writeline(default,\"    maximum conductance, m and h components \"):\n
writeline(default,\"    with max value and time constant as functions \+
of voltage\"):\n   gbarNa:=7.0;  #default value is 7 - also use 9.3 an
d 4.9\n   minf := v -> 1/(1 + exp((24+v)/(-8))) ;\n   taum := v -> (0.
3+ 8/(1 + exp((v+40)/2.0)))/1000 ;  \n   hinf := v -> 1/(1 + exp((29.0
+v)/3.8)) ;\n   tauh := v -> (2.3 + 15/(1 + exp((v+24.3)/3.8)))/1000 ;
\n \nwriteline(default,\"Sustained Potassium current\"):\nwriteline(de
fault,\"    maximum conductance, NA and NB components \"):\nwriteline(
default,\"    with max value and time constant as functions of voltage
\"):\n  # maintained Potassium Current IK NA, NB\n  # all own data\n  \+
# slow and fast components\n   gbarKA := 1.44 ;\n   NAinf := v -> 1/(1
 + exp((14.9-v)/16.6)) ; \n   tauNA := v -> 0.0383 - 0.00041 * v ;  \n
  \n   gbarKB := 2.88 ;\n   NBinf := v -> 1/(1 + exp((8.6-v)/14.6)) ; \+
\n   tauNB := v -> 0.0057 - 0.00007 * v ;  \n \nwriteline(default,\"Tr
ansient Potassium current\"):\nwriteline(default,\"    maximum conduct
ance, a and b components \"):\nwriteline(default,\"    with max value \+
and time constant as functions of voltage\"):  \n  #Transient K curren
t IA a b\n   gbarA := 12;     \n  \n  # activation (measured values)\n
   ainf := v -> 1/(1 + exp((12.4+v)/(-14.1))) ; \n   taua := v -> 0.00
18 - 0.00003 * v ;\n  # inactivation - some uncertainty in literature \+
so use own\n  ## v = -71, h = 6.6 (measured)\n  ## v = -97, h = 6.2 in
 Alekseev & Zayzin BBA 1148:100 Fig 2B \n  ## v = -74, h = 6.4 in Conn
or & Stevens J Physiol 317:27 fig 5\n  ## \n   binf := v -> 1/(1 + exp
((v+71)/6.6)) ; \n   taub := v -> 0.026 + 0.00022 * v ;\n  \n   # ----
----------------------------------------------------------\nwriteline(
default,\"Initial conditions, start from equilibrium voltage (-52.5 mV
)\"):\n   v0:=-52.5; # approx eqm level -52.5 mV, \nwriteline(default,
\"    Sodium current\"):\n   m0:=minf(v0);\n   h0:=hinf(v0);\nwritelin
e(default,\"    Sustained Potassium current\"):\n   NA0:=NAinf(v0);\n \+
  NB0:=NBinf(v0);\nwriteline(default,\"    Transient Potassium current
\"):\n   a0:=ainf(v0);\n   b0:=binf(v0);\n  \n  \nwriteline(default,\"
Current equations\"):\nwriteline(default,\"    Sodium current\"):\nwri
teline(default,\"    Sustained Potassium current\"):\nwriteline(defaul
t,\"    Transient Potassium current\"):\nwriteline(default,\"    Leak \+
current\"):\nwriteline(default,\"    Total ionic current\"):\n   INa :
= (v(t)-vNa) * gbarNa*m(t)^3*h(t);\n   IK  := (v(t)-vK)  * ( (gbarKA *
 NA(t)^2) + (gbarKB * NB(t)) ); \n   IA  := (v(t)-vK)  * gbarA *a(t)^4
*b(t);\n   ILeak:=(v(t)-vLeak)*gLeak; \n  \n   ITotal := INa+IK+IA+ILe
ak ;\n  \n # ---------------------------------------------------------
-----\n   # calculate the equilibrium current as a function of voltage
\nwriteline(default,\"Equilibrium current as function of voltage\"):\n
writeline(default,\"    Sodium current\"):\nwriteline(default,\"    Su
stained Potassium current\"):\nwriteline(default,\"    Transient Potas
sium current\"):\nwriteline(default,\"    Leak current\"):\n   # Na cu
rrent\n   subs (m(t)=minf(t),INa);\n   subs (h(t)=hinf(t),%);\n   INai
nf := subs (v(t)=t,%);\n\n   # delayed K current\n   subs (NA(t)=NAinf
(t), IK);\n   subs (NB(t)=NBinf(t), %);\n   IKinf := subs (v(t)=t,%);
\n\n   # transient K current\n   subs (a(t)=ainf(t), IA);\n   subs (b(
t)=binf(t), %);\n   IAinf := subs (v(t)=t,%);\n  \n   # leak current\n
   ILeakinf := subs (v(t)=t,ILeak);\n\nwriteline(default,\"    Total E
quilibrium current\"):\n   ITotalinf := INainf + IKinf + IAinf + ILeak
inf ;\n\n\n\nwriteline(default,\"Plotting Time constants and equilibri
um values\"):\nwriteline(default,\"    Sodium current\"):\nwriteline(d
efault,\"    Sustained Potassium current\"):\nwriteline(default,\"    \+
Transient Potassium current\"):\nwriteline(default,\"    Total Equilib
rium current\"):\n\n  plot ([taum(v), tauh(v)],  v=-100..100,y=0.0..0.
010,legend=[\"taum\", \"tauh\"], \n       title = \"Time constants for
 Sodium Current\");\n  plot ([minf(v), hinf(v)], v=-100..100,legend=[
\"minf\", \"hinf\"], \n       title = \"Equilibrium proportion for Sod
ium Current\");\n\n  plot ([tauNA(v), tauNB(v)], v=-100..100,legend=[
\"tau Na\", \"tau Nb\"], \n       title = \"Time constants for Sustain
ed Potassium Current\");\n  plot ([NAinf(v), NBinf(v)], v=-100..100,le
gend=[ \"NAinf\", \"NBinf\"], \n       title = \"Equilibrium proportio
n for Sustained Potassium Current\");\n\n  plot ([ainf(v), binf(v)], v
=-100..100, legend=[\"aInf\", \"bInf\"], \n       title = \"Time const
ants for Transient Potassium Current\");\n  plot ([taua(v), taub(v)], \+
v=-100..100,legend=[\"taua\", \"taub\"], \n       title = \"Equilibriu
m proportion for Transient Potassium Current\");\n" }}{PARA 0 "> " 0 "
" {MPLTEXT 1 0 335 "   # plot as function of voltage\n   plot ([INainf
, IKinf, IAinf, ILeakinf, ITotalinf],\n    t=-80..-40, y=-2.0..2.0,\n \+
   labels = [`voltage, mV`, `current, nA`],\n    legend =[\"INainf\", \+
\"IKinf\", \"IAinf\", \"ILeakinf\", \"ITotalinf\"],\n    linestyle =[2
,3,4,4,1],\n    color = [black,red,green,blue,magenta],\n    title = \+
\"Equilibrium current\");" }}}{EXCHG {PARA 0 "> " 0 "" {MPLTEXT 1 0 0 
"" }}}{EXCHG {PARA 0 "> " 0 "" {MPLTEXT 1 0 0 "" }}}{EXCHG {PARA 0 "> \+
" 0 "" {MPLTEXT 1 0 0 "" }}}{EXCHG {PARA 0 "> " 0 "" {MPLTEXT 1 0 0 "
" }}}}{MARK "6" 0 }{VIEWOPTS 1 1 0 1 1 1803 1 1 1 1 }{PAGENUMBERS 0 1 
2 33 1 1 }
