# Supplementary material for: Octopamine increases the excitability of neurons in the snail feeding system by modulation of inward sodium current but not outward potassium currents
Source: BMC Neurosci. 2005 Dec 6;6:70. doi: 10.1186/1471-2202-6-70 (PMC1351263; doi:10.1186/1471-2202-6-70)
Supplement: Additional File 2 — Maple commands for Additional File 1, for non-GUI interfaces. [file 1471-2202-6-70-S2.mpl]

writeline(default, "Maple Housekeeping"):
   restart;
   digits := 5;
   interface(displayprecision=3);

  # --------------------------------------------------------------
writeline(default,"Constants"):
  
writeline(default,"Equilibrium voltages, mV"):
writeline(default,"    Sodium, Potassium, Leak");
   vNa:=35;
   vK:=-67;     # own data Fig 3.
  
  # Max Leak conductance and reversal potential measured
  # from trace of 18 mV and 1 nA
  # leak conductance smaller than IK - see infinity worksheet    
   vLeak:=-20;
writeline(default,"Fixed leak conductance"):
   gLeak :=0.02;  # muS

  # --------------------------------------------------------------
  # time independent functions ................
 
  # Sodium current m and h ... Connor calls them a and b
  # they were in ms so divide by 1000
writeline(default,"Sodium current"):
writeline(default,"    maximum conductance, m and h components "):
writeline(default,"    with max value and time constant as functions of voltage"):
   gbarNa:=7.0;  #default value is 7 - also use 9.3 and 4.9
   minf := v -> 1/(1 + exp((24+v)/(-8))) ;
   taum := v -> (0.3+ 8/(1 + exp((v+40)/2.0)))/1000 ;  
   hinf := v -> 1/(1 + exp((29.0+v)/3.8)) ;
   tauh := v -> (2.3 + 15/(1 + exp((v+24.3)/3.8)))/1000 ;
 
writeline(default,"Sustained Potassium current"):
writeline(default,"    maximum conductance, NA and NB components "):
writeline(default,"    with max value and time constant as functions of voltage"):
  # maintained Potassium Current IK NA, NB
  # all own data
  # slow and fast components
   gbarKA := 1.44 ;
   NAinf := v -> 1/(1 + exp((14.9-v)/16.6)) ; 
   tauNA := v -> 0.0383 - 0.00041 * v ;  
  
   gbarKB := 2.88 ;
   NBinf := v -> 1/(1 + exp((8.6-v)/14.6)) ; 
   tauNB := v -> 0.0057 - 0.00007 * v ;  
 
writeline(default,"Transient Potassium current"):
writeline(default,"    maximum conductance, a and b components "):
writeline(default,"    with max value and time constant as functions of voltage"):  
  #Transient K current IA a b
   gbarA := 12;     
  
  # activation (measured values)
   ainf := v -> 1/(1 + exp((12.4+v)/(-14.1))) ; 
   taua := v -> 0.0018 - 0.00003 * v ;
  # inactivation - some uncertainty in literature so use own
  ## v = -71, h = 6.6 (measured)
  ## v = -97, h = 6.2 in Alekseev & Zayzin BBA 1148:100 Fig 2B 
  ## v = -74, h = 6.4 in Connor & Stevens J Physiol 317:27 fig 5
  ## 
   binf := v -> 1/(1 + exp((v+71)/6.6)) ; 
   taub := v -> 0.026 + 0.00022 * v ;
  
   # --------------------------------------------------------------
writeline(default,"Initial conditions, start from equilibrium voltage (-52.5 mV)"):
   v0:=-52.5; # approx eqm level -52.5 mV, 
writeline(default,"    Sodium current"):
   m0:=minf(v0);
   h0:=hinf(v0);
writeline(default,"    Sustained Potassium current"):
   NA0:=NAinf(v0);
   NB0:=NBinf(v0);
writeline(default,"    Transient Potassium current"):
   a0:=ainf(v0);
   b0:=binf(v0);
  
  
writeline(default,"Current equations"):
writeline(default,"    Sodium current"):
writeline(default,"    Sustained Potassium current"):
writeline(default,"    Transient Potassium current"):
writeline(default,"    Leak current"):
writeline(default,"    Total ionic current"):
   INa := (v(t)-vNa) * gbarNa*m(t)^3*h(t);
   IK  := (v(t)-vK)  * ( (gbarKA * NA(t)^2) + (gbarKB * NB(t)) ); 
   IA  := (v(t)-vK)  * gbarA *a(t)^4*b(t);
   ILeak:=(v(t)-vLeak)*gLeak; 
  
   ITotal := INa+IK+IA+ILeak ;
  
 # --------------------------------------------------------------
   # calculate the equilibrium current as a function of voltage
writeline(default,"Equilibrium current as function of voltage"):
writeline(default,"    Sodium current"):
writeline(default,"    Sustained Potassium current"):
writeline(default,"    Transient Potassium current"):
writeline(default,"    Leak current"):
   # Na current
   subs (m(t)=minf(t),INa);
   subs (h(t)=hinf(t),%);
   INainf := subs (v(t)=t,%);

   # delayed K current
   subs (NA(t)=NAinf(t), IK);
   subs (NB(t)=NBinf(t), %);
   IKinf := subs (v(t)=t,%);

   # transient K current
   subs (a(t)=ainf(t), IA);
   subs (b(t)=binf(t), %);
   IAinf := subs (v(t)=t,%);
  
   # leak current
   ILeakinf := subs (v(t)=t,ILeak);

writeline(default,"    Total Equilibrium current"):
   ITotalinf := INainf + IKinf + IAinf + ILeakinf ;


writeline(default,"Plotting Time constants and equilibrium values"):
writeline(default,"    Sodium current"):
writeline(default,"    Sustained Potassium current"):
writeline(default,"    Transient Potassium current"):
writeline(default,"    Total Equilibrium current"):

  plot ([taum(v), tauh(v)],  v=-100..100,y=0.0..0.010,legend=["taum", "tauh"], 
       title = "Time constants for Sodium Current");
  plot ([minf(v), hinf(v)], v=-100..100,legend=["minf", "hinf"], 
       title = "Equilibrium proportion for Sodium Current");

  plot ([tauNA(v), tauNB(v)], v=-100..100,legend=["tau Na", "tau Nb"], 
       title = "Time constants for Sustained Potassium Current");
  plot ([NAinf(v), NBinf(v)], v=-100..100,legend=[ "NAinf", "NBinf"], 
       title = "Equilibrium proportion for Sustained Potassium Current");

  plot ([ainf(v), binf(v)], v=-100..100, legend=["aInf", "bInf"], 
       title = "Time constants for Transient Potassium Current");
  plot ([taua(v), taub(v)], v=-100..100,legend=["taua", "taub"], 
       title = "Equilibrium proportion for Transient Potassium Current");

   # plot as function of voltage
   plot ([INainf, IKinf, IAinf, ILeakinf, ITotalinf],
    t=-80..-40, y=-2.0..2.0,
    labels = [`voltage, mV`, `current, nA`],
    legend =["INainf", "IKinf", "IAinf", "ILeakinf", "ITotalinf"],
    linestyle =[2,3,4,4,1],
    color = [black,red,green,blue,magenta],
    title = "Equilibrium current");
