# Supplementary material for: Octopamine increases the excitability of neurons in the snail feeding system by modulation of inward sodium current but not outward potassium currents
Source: BMC Neurosci. 2005 Dec 6;6:70. doi: 10.1186/1471-2202-6-70 (PMC1351263; doi:10.1186/1471-2202-6-70)
Supplement: Additional File 4 — B1_vc.mws. Maple worksheet for voltage clamp simulation of the B1 neuron, in this case stepping from -50 to -10 mV. Maple users can set v0 and v to the holding and pulse potentials (in mV) and run the simulation. The Maple output includes a current / time plot. [file 1471-2202-6-70-S4.mws]

{VERSION 5 0 "IBM INTEL NT" "5.0" }
{USTYLETAB {CSTYLE "Maple Input" -1 0 "Courier" 0 1 255 0 0 1 0 1 0 0 
1 0 0 0 0 1 }{CSTYLE "2D Math" -1 2 "Times" 0 1 0 0 0 0 0 0 2 0 0 0 0 
0 0 1 }{CSTYLE "2D Output" 2 20 "" 0 1 0 0 255 1 0 0 0 0 0 0 0 0 0 1 }
{PSTYLE "Normal" -1 0 1 {CSTYLE "" -1 -1 "Times" 1 12 0 0 0 1 2 2 2 2 
2 2 1 1 1 1 }1 1 0 0 0 0 1 0 1 0 2 2 0 1 }{PSTYLE "Text Output" -1 2 
1 {CSTYLE "" -1 -1 "Courier" 1 10 0 0 255 1 0 0 0 0 0 1 3 0 3 0 }1 0 
0 -1 -1 -1 0 0 0 0 0 0 -1 0 }{PSTYLE "" 2 6 1 {CSTYLE "" -1 -1 "" 0 1 
0 0 0 0 0 0 0 0 0 0 2 0 0 0 }0 0 0 -1 -1 -1 0 0 0 0 0 0 -1 0 }{PSTYLE 
"Maple Output" 0 11 1 {CSTYLE "" -1 -1 "" 0 1 0 0 0 0 0 0 0 0 0 0 0 0 
0 0 }3 3 0 -1 -1 -1 0 0 0 0 0 0 -1 0 }{PSTYLE "Maple Plot" 0 13 1 
{CSTYLE "" -1 -1 "" 0 1 0 0 0 0 0 0 0 0 0 0 0 0 0 0 }3 0 0 -1 -1 -1 0 
0 0 0 0 0 -1 0 }}
{SECT 0 {EXCHG {PARA 0 "> " 0 "" {MPLTEXT 1 0 105 "writeline(default, \+
\"Maple Housekeeping\"):\n   restart;\n   digits := 5;\n   interface(d
isplayprecision=3);\n\n" }}{PARA 6 "" 1 "" {TEXT -1 18 "Maple Housekee
ping" }}{PARA 11 "" 1 "" {XPPMATH 20 "6#>%'digitsG\"\"&" }}}{EXCHG 
{PARA 0 "> " 0 "" {MPLTEXT 1 0 4518 "  # -----------------------------
---------------------------------\nwriteline(default,\"Constants\"):\n
  \nwriteline(default,\"Equilibrium voltages, mV\"):\nwriteline(defaul
t,\"    Sodium, Potassium, Leak\");\n   vNa:=35;\n   vK:=-67;     # ow
n data Fig 3.\n  \n  # Max Leak conductance and reversal potential mea
sured\n  # from trace of 18 mV and 1 nA\n  # leak conductance smaller \+
than IK - see infinity worksheet    \n   vLeak:=-20;\nwriteline(defaul
t,\"Fixed leak conductance\"):\n   gLeak :=0.02;  # muS\n\n  # -------
-------------------------------------------------------\n  # time inde
pendent functions ................\n \n  # Sodium current m and h ... \+
Connor calls them a and b\n  # they were in ms so divide by 1000\nwrit
eline(default,\"Sodium current\"):\nwriteline(default,\"    maximum co
nductance, m and h components \"):\nwriteline(default,\"    with max v
alue and time constant as functions of voltage\"):\n   gbarNa:=7.0;  #
default value is 7 - also use 9.3 and 4.9\n   minf := v -> 1/(1 + exp(
(24+v)/(-8))) ;\n   taum := v -> (0.3+ 8/(1 + exp((v+40)/2.0)))/1000 ;
  \n   hinf := v -> 1/(1 + exp((29.0+v)/3.8)) ;\n   tauh := v -> (2.3 \+
+ 15/(1 + exp((v+24.3)/3.8)))/1000 ;\n \nwriteline(default,\"Sustained
 Potassium current\"):\nwriteline(default,\"    maximum conductance, N
A and NB components \"):\nwriteline(default,\"    with max value and t
ime constant as functions of voltage\"):\n  # maintained Potassium Cur
rent IK NA, NB\n  # all own data\n  # slow and fast components\n   gba
rKA := 1.44 ;\n   NAinf := v -> 1/(1 + exp((14.9-v)/16.6)) ; \n   tauN
A := v -> 0.0383 - 0.00041 * v ;  \n  \n   gbarKB := 2.88 ;\n   NBinf \+
:= v -> 1/(1 + exp((8.6-v)/14.6)) ; \n   tauNB := v -> 0.0057 - 0.0000
7 * v ;  \n \nwriteline(default,\"Transient Potassium current\"):\nwri
teline(default,\"    maximum conductance, a and b components \"):\nwri
teline(default,\"    with max value and time constant as functions of \+
voltage\"):  \n  #Transient K current IA a b\n   gbarA := 12;     \n  \+
\n  # activation (measured values)\n   ainf := v -> 1/(1 + exp((12.4+v
)/(-14.1))) ; \n   taua := v -> 0.0018 - 0.00003 * v ;\n  # inactivati
on - some uncertainty in literature so use own\n  ## v = -71, h = 6.6 \+
(measured)\n  ## v = -97, h = 6.2 in Alekseev & Zayzin BBA 1148:100 Fi
g 2B \n  ## v = -74, h = 6.4 in Connor & Stevens J Physiol 317:27 fig \+
5\n  ## \n   binf := v -> 1/(1 + exp((v+71)/6.6)) ; \n   taub := v -> \+
0.026 + 0.00022 * v ;\n  \n   # --------------------------------------
------------------------\nwriteline(default,\"Initial conditions, star
t from holding voltage (-50 mV)\"):\n   v0:=-50; \nwriteline(default,
\"    Sodium current\"):\n   m0:=minf(v0);\n   h0:=hinf(v0);\nwritelin
e(default,\"    Sustained Potassium current\"):\n   NA0:=NAinf(v0);\n \+
  NB0:=NBinf(v0);\nwriteline(default,\"    Transient Potassium current
\"):\n   a0:=ainf(v0);\n   b0:=binf(v0);\n  \n\nv:= -10 ;\n  \nwriteli
ne(default,\"Current equations\"):\nwriteline(default,\"    Sodium cur
rent\"):\nwriteline(default,\"    Sustained Potassium current\"):\nwri
teline(default,\"    Transient Potassium current\"):\nwriteline(defaul
t,\"    Leak current\"):\nwriteline(default,\"    Total ionic current
\"):\n   INa := (v(t)-vNa) * gbarNa*m(t)^3*h(t);\n   IK  := (v(t)-vK) \+
 * ( (gbarKA * NA(t)^2) + (gbarKB * NB(t)) ); \n   IA  := (v(t)-vK)  *
 gbarA *a(t)^4*b(t);\n   ILeak:=(v(t)-vLeak)*gLeak; \n  \n   ITotal :=
 INa+IK+IA+ILeak ;\n   \n   #\n   # odes for opening and closing chann
els...............\nwriteline(default,\"Differential  equations\"):\nw
riteline(default,\"    ODEs for Sodium current\"):\n   odem:=diff(m(t)
,t)=(minf(v(t))-m(t))/taum(v(t));\n   odeh:=diff(h(t),t)=(hinf(v(t))-h
(t))/tauh(v(t));\nwriteline(default,\"    ODEs for Sustained Potassium
 current\"):\n   odeNA:=diff(NA(t),t)=(NAinf(v(t))-NA(t))/tauNA(v(t));
\n   odeNB:=diff(NB(t),t)=(NBinf(v(t))-NB(t))/tauNB(v(t));\nwriteline(
default,\"    ODEs for Transient Potassium current\"):\n   odea:=diff(
a(t),t)=(ainf(v(t))-a(t))/taua(v(t));\n   odeb:=diff(b(t),t)=(binf(v(t
))-b(t))/taub(v(t));\n  \n  # end of calculations of ODEs\n  \n# -----
---------------------------------------------------------  \nwriteline
(default,\"Solve system of ODEs\"):      \n  sol100:=dsolve( \{ odem, \+
 odeh, odeNA,  odeNB, odea,  odeb, \n        m(0)=m0, h(0)=h0, \n     \+
   NA(0)=NA0,  NB(0)=NB0,      \n        a(0)=a0, b(0)=b0\}, \n       \+
 \{m(t), h(t), NA(t), NB(t), a(t), b(t)\}, \n        type=numeric, met
hod=lsode ) ;\nwriteline(default,\"Plotting...\"):  \nwriteline(defaul
t,\"    Setup plot\"):   \n  maxT := 0.03; # max s for plot \n  maxPT \+
:= 200 ; # points to plot\n\nconvert(v0,string); \nconvert (v,string);
\nsHead := cat (\"Holding: \", %%, \" pulse: \", % );\n" }}{PARA 0 "> \+
" 0 "" {MPLTEXT 1 0 2 " \n" }}{PARA 0 "> " 0 "" {MPLTEXT 1 0 238 "writ
eline(default,\"    Plotting current vs time\"): \n  with (plots, odep
lot);\n \n  odeplot(sol100,[t,ITotal, color=black], 0..maxT, view = [0
..maxT,\n       -120..120], numpoints=maxPT , title = sHead, labels=[
\"time, s\",\"current nA\"]) ;  \n \n" }}{PARA 0 "> " 0 "" {MPLTEXT 1 
0 0 "" }}{PARA 6 "" 1 "" {TEXT -1 9 "Constants" }}{PARA 6 "" 1 "" 
{TEXT -1 24 "Equilibrium voltages, mV" }}{PARA 6 "" 1 "" {TEXT -1 27 "
    Sodium, Potassium, Leak" }}{PARA 11 "" 1 "" {XPPMATH 20 "6#\"#G" }
}{PARA 11 "" 1 "" {XPPMATH 20 "6#>%$vNaG\"#N" }}{PARA 11 "" 1 "" 
{XPPMATH 20 "6#>%#vKG!#n" }}{PARA 11 "" 1 "" {XPPMATH 20 "6#>%&vLeakG!
#?" }}{PARA 6 "" 1 "" {TEXT -1 22 "Fixed leak conductance" }}{PARA 11 
"" 1 "" {XPPMATH 20 "6#>%&gLeakG$\"\"#!\"#" }}{PARA 6 "" 1 "" {TEXT 
-1 14 "Sodium current" }}{PARA 6 "" 1 "" {TEXT -1 44 "    maximum cond
uctance, m and h components " }}{PARA 6 "" 1 "" {TEXT -1 60 "    with \+
max value and time constant as functions of voltage" }}{PARA 11 "" 1 "
" {XPPMATH 20 "6#>%'gbarNaG$\"#q!\"\"" }}{PARA 11 "" 1 "" {XPPMATH 20 
"6#>%%minfGf*6#%\"vG6\"6$%)operatorG%&arrowGF(*&\"\"\"F-,&F-F--%$expG6
#,&\"\"$!\"\"*&#F-\"\")F-9$F-F4F-F4F(F(F(" }}{PARA 11 "" 1 "" 
{XPPMATH 20 "6#>%%taumGf*6#%\"vG6\"6$%)operatorG%&arrowGF(,&$\"+++++I!
#8\"\"\"*&#F0\"$D\"F0*&F0F0,&F0F0-%$expG6#,&*&$\"+++++]!#5F09$F0F0$\"+
++++?!\")F0F0!\"\"F0F0F(F(F(" }}{PARA 11 "" 1 "" {XPPMATH 20 "6#>%%hin
fGf*6#%\"vG6\"6$%)operatorG%&arrowGF(*&\"\"\"F-,&F-F--%$expG6#,&$\"+Y*
y:j(!\"*F-*&$\"+Z*y:j#!#5F-9$F-F-F-!\"\"F(F(F(" }}{PARA 11 "" 1 "" 
{XPPMATH 20 "6#>%%tauhGf*6#%\"vG6\"6$%)operatorG%&arrowGF(,&$\"+++++B!
#7\"\"\"*&#\"\"$\"$+#F0*&F0F0,&F0F0-%$expG6#,&*&$\"+Z*y:j#!#5F09$F0F0$
\"+Tot%R'!\"*F0F0!\"\"F0F0F(F(F(" }}{PARA 6 "" 1 "" {TEXT -1 27 "Susta
ined Potassium current" }}{PARA 6 "" 1 "" {TEXT -1 46 "    maximum con
ductance, NA and NB components " }}{PARA 6 "" 1 "" {TEXT -1 60 "    wi
th max value and time constant as functions of voltage" }}{PARA 11 "" 
1 "" {XPPMATH 20 "6#>%'gbarKAG$\"$W\"!\"#" }}{PARA 11 "" 1 "" 
{XPPMATH 20 "6#>%&NAinfGf*6#%\"vG6\"6$%)operatorG%&arrowGF(*&\"\"\"F-,
&F-F--%$expG6#,&$\"+:O!f(*)!#5F-*&$\"+'Q'4Cg!#6F-9$F-!\"\"F-F;F(F(F(" 
}}{PARA 11 "" 1 "" {XPPMATH 20 "6#>%&tauNAGf*6#%\"vG6\"6$%)operatorG%&
arrowGF(,&$\"$$Q!\"%\"\"\"*&$\"#T!\"&F09$F0!\"\"F(F(F(" }}{PARA 11 "" 
1 "" {XPPMATH 20 "6#>%'gbarKBG$\"$)G!\"#" }}{PARA 11 "" 1 "" {XPPMATH 
20 "6#>%&NBinfGf*6#%\"vG6\"6$%)operatorG%&arrowGF(*&\"\"\"F-,&F-F--%$e
xpG6#,&$\"+e4T!*e!#5F-*&$\"+o]J\\o!#6F-9$F-!\"\"F-F;F(F(F(" }}{PARA 
11 "" 1 "" {XPPMATH 20 "6#>%&tauNBGf*6#%\"vG6\"6$%)operatorG%&arrowGF(
,&$\"#d!\"%\"\"\"*&$\"\"(!\"&F09$F0!\"\"F(F(F(" }}{PARA 6 "" 1 "" 
{TEXT -1 27 "Transient Potassium current" }}{PARA 6 "" 1 "" {TEXT -1 
44 "    maximum conductance, a and b components " }}{PARA 6 "" 1 "" 
{TEXT -1 60 "    with max value and time constant as functions of volt
age" }}{PARA 11 "" 1 "" {XPPMATH 20 "6#>%&gbarAG\"#7" }}{PARA 11 "" 1 
"" {XPPMATH 20 "6#>%%ainfGf*6#%\"vG6\"6$%)operatorG%&arrowGF(*&\"\"\"F
-,&F-F--%$expG6#,&$\"+UiK%z)!#5!\"\"*&$\"+#e)>#4(!#6F-9$F-F6F-F6F(F(F(
" }}{PARA 11 "" 1 "" {XPPMATH 20 "6#>%%tauaGf*6#%\"vG6\"6$%)operatorG%
&arrowGF(,&$\"#=!\"%\"\"\"*&$\"\"$!\"&F09$F0!\"\"F(F(F(" }}{PARA 11 "
" 1 "" {XPPMATH 20 "6#>%%binfGf*6#%\"vG6\"6$%)operatorG%&arrowGF(*&\"
\"\"F-,&F-F--%$expG6#,&*&$\"+:::::!#5F-9$F-F-$\"+wvvv5!\")F-F-!\"\"F(F
(F(" }}{PARA 11 "" 1 "" {XPPMATH 20 "6#>%%taubGf*6#%\"vG6\"6$%)operato
rG%&arrowGF(,&$\"#E!\"$\"\"\"*&$\"#A!\"&F09$F0F0F(F(F(" }}{PARA 6 "" 
1 "" {TEXT -1 55 "Initial conditions, start from holding voltage (-50 \+
mV)" }}{PARA 11 "" 1 "" {XPPMATH 20 "6#>%#v0G!#]" }}{PARA 6 "" 1 "" 
{TEXT -1 18 "    Sodium current" }}{PARA 11 "" 1 "" {XPPMATH 20 "6#>%#
m0G*&\"\"\"F&,&F&F&-%$expG6##\"#8\"\"%F&!\"\"" }}{PARA 11 "" 1 "" 
{XPPMATH 20 "6#>%#h0G$\"+Y:Ng**!#5" }}{PARA 6 "" 1 "" {TEXT -1 31 "   \+
 Sustained Potassium current" }}{PARA 11 "" 1 "" {XPPMATH 20 "6#>%$NA0
G$\"+)Gt`'>!#6" }}{PARA 11 "" 1 "" {XPPMATH 20 "6#>%$NB0G$\"+&f%eu<!#6
" }}{PARA 6 "" 1 "" {TEXT -1 31 "    Transient Potassium current" }}
{PARA 11 "" 1 "" {XPPMATH 20 "6#>%#a0G$\"+6p\"p\\'!#6" }}{PARA 11 "" 
1 "" {XPPMATH 20 "6#>%#b0G$\"+#))pb)R!#6" }}{PARA 11 "" 1 "" {XPPMATH 
20 "6#>%\"vG!#5" }}{PARA 6 "" 1 "" {TEXT -1 17 "Current equations" }}
{PARA 6 "" 1 "" {TEXT -1 18 "    Sodium current" }}{PARA 6 "" 1 "" 
{TEXT -1 31 "    Sustained Potassium current" }}{PARA 6 "" 1 "" {TEXT 
-1 31 "    Transient Potassium current" }}{PARA 6 "" 1 "" {TEXT -1 16 
"    Leak current" }}{PARA 6 "" 1 "" {TEXT -1 23 "    Total ionic curr
ent" }}{PARA 11 "" 1 "" {XPPMATH 20 "6#>%$INaG,$*($\"%]J!\"\"\"\"\")-%
\"mG6#%\"tG\"\"$F*-%\"hGF.F*F)" }}{PARA 11 "" 1 "" {XPPMATH 20 "6#>%#I
KG,&*&$\"%3#)!\"#\"\"\")-%#NAG6#%\"tG\"\"#F*F**&$\"&;k\"F)F*-%#NBGF.F*
F*" }}{PARA 11 "" 1 "" {XPPMATH 20 "6#>%#IAG,$*(\"$%o\"\"\")-%\"aG6#%
\"tG\"\"%F(-%\"bGF,F(F(" }}{PARA 11 "" 1 "" {XPPMATH 20 "6#>%&ILeakG$
\"#?!\"#" }}{PARA 11 "" 1 "" {XPPMATH 20 "6#>%'ITotalG,,*($\"%]J!\"\"
\"\"\")-%\"mG6#%\"tG\"\"$F*-%\"hGF.F*F)*&$\"%3#)!\"#F*)-%#NAGF.\"\"#F*
F**&$\"&;k\"F6F*-%#NBGF.F*F**(\"$%oF*)-%\"aGF.\"\"%F*-%\"bGF.F*F*$\"#?
F6F*" }}{PARA 6 "" 1 "" {TEXT -1 23 "Differential  equations" }}{PARA 
6 "" 1 "" {TEXT -1 27 "    ODEs for Sodium current" }}{PARA 11 "" 1 "
" {XPPMATH 20 "6#>%%odemG/-%%diffG6$-%\"mG6#%\"tGF,,&*&$\"+UhILL!\"'\"
\"\",&F2F2-%$expG6##!\"(\"\"%F2!\"\"F2*&$\"+UhILLF1F2F)F2F:" }}{PARA 
11 "" 1 "" {XPPMATH 20 "6#>%%odehG/-%%diffG6$-%\"hG6#%\"tGF,,&$\"+4O#
\\`#!\"*\"\"\"*&$\"+V%4vy$!\"(F1F)F1!\"\"" }}{PARA 6 "" 1 "" {TEXT -1 
40 "    ODEs for Sustained Potassium current" }}{PARA 11 "" 1 "" 
{XPPMATH 20 "6#>%&odeNAG/-%%diffG6$-%#NAG6#%\"tGF,,&$\"+p()[-V!\"*\"\"
\"*&$\"+m0\\eB!\")F1F)F1!\"\"" }}{PARA 11 "" 1 "" {XPPMATH 20 "6#>%&od
eNBG/-%%diffG6$-%#NBG6#%\"tGF,,&$\"+F2G:M!\")\"\"\"*&$\"+++]i:!\"(F1F)
F1!\"\"" }}{PARA 6 "" 1 "" {TEXT -1 40 "    ODEs for Transient Potassi
um current" }}{PARA 11 "" 1 "" {XPPMATH 20 "6#>%%odeaG/-%%diffG6$-%\"a
G6#%\"tGF,,&$\"+2))4$e#!\"(\"\"\"*&$\"+iZ!>w%F0F1F)F1!\"\"" }}{PARA 
11 "" 1 "" {XPPMATH 20 "6#>%%odebG/-%%diffG6$-%\"bG6#%\"tGF,,&$\"+x+io
S!#7\"\"\"*&$\"+s1o,U!\")F1F)F1!\"\"" }}{PARA 6 "" 1 "" {TEXT -1 20 "S
olve system of ODEs" }}{PARA 11 "" 1 "" {XPPMATH 20 "6#>%'sol100Gf*6#%
(x_lsodeG6'%$resG%)solnprocG%)outpointG%&ndsolG%\"iG6#%inCopyright~(c)
~2000~by~Waterloo~Maple~Inc.~All~rights~reserved.G6\"C(>%8_EnvDSNumeri
cSaveDigitsG%'DigitsG>F4\"#9@%/%-_EnvInFsolveG%%trueG>8&-&%&evalfG6#F3
6#9$>F<-F?FA>8%f*6#F+6*F-%#_sG%#stG%#enG%,origcontrolG%#r1G%#r2G%&gini
tG6#%aoCopyright~(c)~1993~by~the~University~of~Waterloo.~All~rights~re
served.GE\\s#Q(complexF0%&falseGQ0soln_proceduresF0=F06#;\"\"!FZE\\[l
\"FZ\"(cDS#C'@&-%'memberG6$FB7%Q&startF0Q%leftF0Q&rightF0O$FZFZ/FBQ'me
thodF0O.Q&lsodeF0@)/FfoQ*classicalF0C$>F<\"\"*>8'F6/FfoQ%gearF0C$>F<\"
#6>F^p\"#;/FfoFfoC$>F<\"\")>F^p\"#8YQSillegal~method~in~`dsolve/numeri
c_solnproc_others`F0>8(=F06#;\"\"\"\"#TE\\[lJFcq\"\"'\"\"#Fao\"\"$Fao
\"\"%Fcq\"\"&FcqFfq\"#5\"\"(FZFip$\"+)Gt`'>!#6F\\p$\"+&f%eu<F_rF[r$\"+
6p\"p\\'F_rFcp$\"+#))pb)RF_r\"#7$\"+Y:Ng**!#5F[q$\"/ITM()oKP!#:F6$Fcq!
\"(\"#:F]sFepFZ\"#<FZ\"#=FZ\"#>FZ\"#?FZ\"#@FZ\"#AFZ\"#BFZ\"#CFZ\"#DFZ
\"#EFZ\"#FFZ\"#GFZ\"#HFZ\"#IFZ\"#JFZ\"#KFZ\"#LFZ\"#MFZ\"#NFZ\"#OFZ\"#P
FZ\"#QFZ\"#RFZ\"#SFZFdq!\"\">8+-%#ifG6%2FZFZ-%<dsolve/numeric/checkglo
balsG6$FZ=F0FUE\\[l!FU@'/FBFao7$FB-%$seqG6$-F?6#&F_q6#8$/F^v;F<F^p34Fj
t/,&FBFcq&%,loc_controlG6#FgqFhtFZ7$FB-Fhu6$&FfvF]vF_vC(-%)userinfoG6(
Fhq<$%4dsolve/continuationG%/dsolve/numericG%?Continuation~check:~new~
point=GFB%3~~~previous~point=GFev@%5550-%%signG6#,&FevFcqFBFht-F[x6#,$
FevFht2-%$absG6#,$FBFht-FcxF\\x30FfoFio2&Ffv6#F\\rFZFjtC$-F^w6%FhqF`w%
EContinuation~check:~restart~from~ICsG>Ffv-%%copyG6#F_q-F^w6%FhqF`w%FC
ontinuation~check:~continue~solutionG>&Ffv6#FhqFB@%1F4-%'evalhfG6#F4C$
>FF-%*traperrorG6#-F]z6#-%=dsolve/numeric_solnall_lsodeG6$%\"FG-%$varG
6#Ffv@$/FF%*lasterrorGC%>8)-%+searchtextG6$.F]z-%(convertG6$-%#opG6$Fc
q7#FF%%nameG>8*-Fd[l6$.%)hardwareGFg[l@%50Fb[lFZ0F`\\lFZ-Fgz6$FizFfvYF
FFi\\l@$/%:_Env_smart_dsolve_numericGF:@&32FaoFB2-9!6#F_oFB>Fc]lFB32FB
Fao2FB-Fd]l6#F^o>Fj]lFBFhvF0F\\[lF0@$4-%%typeG6$F<.%(numericG@)-Fjn6$F
<7(F]oF^oF_oQ)leftdataF0Q*rightdataF0Q+enginedataF0O-FFFA/F<Q.solnproc
edureF0O-%%evalG6#FF0Fd]l%(unknownGO-.Fd]lFAC$>F^p-%(pointtoG6#&-FF6#F
V6#FZO-.F^pFAZ%C$>F^v-FF6#F<7$/%\"tG&F^v6#Fcq-Fhu6$/&X*%)anythingG6\"F
0[gl!!%!!!\"(\"(%\"tG-%#NAG6#Feal-%#NBGFhal-%\"aGFhal-%\"bGFhal-%\"hGF
hal-%\"mGFhal6#,&F_qFcqFcqFcq&F^vFcbl/F_q;FcqFfqF0YF0F0F0F0" }}{PARA 
6 "" 1 "" {TEXT -1 11 "Plotting..." }}{PARA 6 "" 1 "" {TEXT -1 14 "   \+
 Setup plot" }}{PARA 11 "" 1 "" {XPPMATH 20 "6#>%%maxTG$\"\"$!\"#" }}
{PARA 11 "" 1 "" {XPPMATH 20 "6#>%&maxPTG\"$+#" }}{PARA 11 "" 1 "" 
{XPPMATH 20 "6#Q$-506\"" }}{PARA 11 "" 1 "" {XPPMATH 20 "6#Q$-106\"" }
}{PARA 11 "" 1 "" {XPPMATH 20 "6#>%&sHeadGQ8Holding:~-50~pulse:~-106\"
" }}{PARA 6 "" 1 "" {TEXT -1 28 "    Plotting current vs time" }}
{PARA 11 "" 1 "" {XPPMATH 20 "6#7#%(odeplotG" }}{PARA 13 "" 1 "" 
{GLPLOT2D 560 560 560 {PLOTDATA 2 "6&-%'CURVESG6$X,%)anythingG6\"6\"[g
l'!%\"!!#[dl\"cw\"#3DA5FD7FE1796495400908419BBCF09D3F23C2751C151633C02
39EF7A9C535D53F33C27511165642C04572A0BC8E104E3F3DA3AF9422216BC052AFA56
F9B6E5B3F43C27506179652C0581724F7055A883F48B312479D7BE6C05AF753DF0FC57
03F4DA3AF8923617AC05C0010AEA3ECDA3F514A266554A387C05BDC7332FD834E3F53C
27506179652C05B08BB80742EA63F563AC3A6DA891CC059D53C6FF2D7233F58B312479
D7BE6C05872DCBA153A243F5B2B60E8606EB0C056FE49FC02447E3F5DA3AF8663B17EC
05587DB806ED0423F600DFF13935224C054189A61D608E13F614A2663F4CB89C052B54
FF580F60A3F62864DB45644EEC051605497BC9FAE3F63C27504B7BE54C0501A9D46821
A773F64FE9C551937B9C04DC8B0520256473F663AC3A57AB11EC04B7A8CD19F9A653F6
776EAF5DC2A83C04949DE963866233F68B31244DDCBEAC047357A8F27D0A93F69EF399
53F454FC0453C1CE568FAEB3F6B2B60E5A0BEB4C0435C7B72BD0BE53F6C67883602381
9C041954FD9F27A303F6DA3AF8663B17EC03FCAB9E6EC07D03F6EDFD6D6C52AE3C03C9
6E31F748F743F700DFF13935224C0398CD36D4FE49A3F70AC12BBC40ED7C036AA5E1CE
BC9113F714A2663F4CB89C033ED7196F11DBA3F71E83A0B759C3DC0315416BF093FC53
F72864DB3A658EFC02DB8E006E64E283F7324615BD715A2C0290970C7685EE43F73C27
50407D254C0249684A9727FA43F746088AC388F07C0205CED54B5419E3F74FE9C54694
BBAC018B34E1D445E7F3F759CAFFC9A086CC01113AD43F906C53F763AC3A4CAC51FC00
3AB1D8EB1333E3F76D8D74C4B95D2BFE79E9431C81B843F7776EAF47C52853FECB311D
0C07FEB3F7814FE9CAD0F3740039B5050FB45303F78B31244DDCBEA400F6CB2D6DFFEB
63F795125ED0E889C40155494D1A28E4F3F79EF39953F454F401AAC40E6BED52C3F7A8
D4D3D700201401FC10EE0EE6CDB3F7B2B60E5A0BEB440224B3EB4F18ECE3F7BC9748D2
18F68402497EDA55F75863F7C678835524C1A4026C824FB620B8E3F7D059BDD8308CD4
028DD5FF40677933F7DA3AF85B3C57F402AD90578BAD1CE3F7E41C32DE48232402CBC6
934CCE64D3F7EDFD6D6153EE4402E88CC9B23B2623F7F7DEA7E45FB9740301FAFF0F3F
3823F800DFF133B5C254030F0A1778979663F805D08E753BA7E4031B7C31D20A2373F8
0AC12BB1422D840327595CF09BDEF3F80FB1C8F2C813140332A9395C980673F814A266
344DF8A4033D72FEEDB148E3F819930375D3DE440347BD82AF9D3C13F81E83A0B759C3
D403518F3C305CEA13F823743DF8DFA964035AEE4A96264793F82864DB3A658EF40363
E07964C5D263F82D55787BEB7494036C6B4522C9D983F8324615B7F1FA24037493DF70
6872E3F83736B2F977DFC4037C5F3364308123F83C27503AFDC5540383D1E92674B3E3
F84117ED7C83AAE4038AF07DF726BD83F846088ABE0990740391BF0BF454FC03F84AF9
27FF8F761403984187BA1E1E83F84FE9C541155BA4039E7BB067BC51D3F854DA62829B
413403A47112A49D58C3F859CAFFBEA1C6D403AA250B4CE53603F85EBB9D0027AC6403
AF9ACA0B2679C3F863AC3A41AD920403B4D553D9F1CE63F8689CD78333779403B9D785
3CEB42E3F86D8D74C4B95D2403BEA414874B8E53F8727E12063F42B403C33D93EA023C
C3F8776EAF47C5285403C7A67361A185A3F87C5F4C894B0DE403CBE1028ED092D3F881
4FE9CAD0F37403CFEF728151CF33F886408706D7791403D3D3D75566E4C3F88B312448
5D5EA403D79029CE858993F89021C189E3444403DB2648C469FCD3F895125ECB6929D4
03DE97FA856CBBF3F89A02FC0CEF0F6403E1E6EE30CAA323F89EF3994E74F4F403E514
BCFB737E53F8A3E4368FFADA9403E822EB4C94AE23F8A8D4D3D180C02403EB12E9EF9D
5C43F8ADC5710D8745C403EDE616FDC86D43F8B2B60E4F0D2B5403F09DBF0AC250C3F8
B7A6AB909310E403F33B1DF35B0103F8BC9748D218F68403F5BF5FC9BF2643F8C187E6
139EDC1403F82BA1A9887A13F8C678835524C1A403FA80F2993A2343F8CB692096AAA7
3403FCC0541DE46C83F8D059BDD8308CD403FEEABB1CA12073F8D54A5B143712640400
80883314D553F8DA3AF855BCF80404018218B95F5CB3F8DF2B959742DD9404027A7876
DF2F83F8E41C32D8C8C32404036A0B9B3EB543F8E90CD01A4EA8B4040451318A10BA93
F8EDFD6D5BD48E5404053045046BF573F8F2EE0A9D5A73E40406079C781B44B3F8F7DE
A7DEE059740406D78A27E19B63F8FCCF4520663F140407A05C714511B3F900DFF12E36
62540408625DF8D99B13F903583FCEF9552404091DD5DBEA2123F905D08E6FBC47E404
09D307E8D79A63F90848DD107F3AB4040A8234BCA02EE3F90AC12BB1422D84040B2B99
FB3E4F43F90D397A52052044040BCF7263CAAAB3F90FB1C8F2C81314040C6DF60CE210
B3F9122A17938B05E4040D075A72116A63F914A266318E48A4040D9BD2A82E0703F917
1AB4D2513B74040E2B8F6D70C6C3F919930373142E44040EB6BF4B040A53F91C0B5213
D72104040F3D8EBBF005B3F91E83A0B49A13D4040FC02837D787C3F920FBEF555D06A4
04103EB45C937ED3F923743DF61FF9640410B959F0E22AD3F925EC8C96E2EC34041130
3E161037B3F92864DB34E62F040411A3843FEB2783F92ADD29D5A921C40412134E6A71
3803F92D5578766C149404127FBD0C656913F92FCDC7172F07640412E8EF3CE436F3F9
324615B7F1FA2404134F02C37EC553F934BE6458B4ECF40413B2141EF0DBF3F93736B2
F977DFC40414123EA1507233F939AF019A3AD28404146F9C71654803F93C27503AFDC5
540414CA46A8300A63F93E9F9ED9010824041522554CE38883F94117ED79C3FAE40415
77DF73C37133F943903C1A86EDB40415CAFB3616BD63F946088ABB49E08404161BBDD1
066D53F94880D95C0CD34404166A3BA2EE5713F94AF927FCCFC6140416B68834C25483
F94D71769D92B8E4041700B6538E9D63F94FE9C53E55ABA4041748D809C1CAC3F95262
13DC58EE7404178EFEAB4136D3F954DA627D1BE1440417D33ADECE2C23F95752B11DDE
D4040418159CACC97733F959CAFFBEA1C6D40418563375CE3863F95C434E5F64B9A404
18950E1190A123F95EBB9D0027AC640418D23AB9646533F96133EBA0EA9F3404190DC7
29CAA9B3F963AC3A41AD9204041947C095060C13F9662488DFB0D4C404198033B48D65
E3F9689CD78073C7940419B72CC65C9B33F96B15262136BA640419ECB79659C923F96D
8D74C1F9AD24041A20DF850B4233F97005C362BC9FF4041A53AF88EF2773F9727E1203
7F92C4041A85322FD30173F974F660A4428584041AB571AEEEEB63F9776EAF45057854
041AE477D828CB83F979E6FDE5C86B24041B124E28D7E583F97C5F4C83CBADE4041B3E
FDCC740C73F97ED79B248EA0B4041B6A8F97373EB3F9814FE9C5519384041B950C0F82
D4E3F983C83866148644041BBE7B74957E33F986408706D77914041BE6E5C3E9A453F9
88B8D5A79A6BE4041C0E52A5137553F98B3124485D5EA4041C34C98DFE0503F98DA972
E9205174041C5A51AEC956A3F99021C187239444041C7EF1FB2F8BB3F9929A1027E687
04041CA2B127D5B203F995125EC8A979D4041CC595BD162083F9978AAD696C6CA4041C
E7A5FED7B6E3F99A02FC0A2F5F64041D08E80A1501C3F99C7B4AAAF25234041D2961BF
62ABF3F99EF3994BB54504041D4918D5B9DB63F9A16BE7EC7837C4041D6812CFBB69A3
F9A3E4368A7B7A94041D86550D22A853F9A65C852B3E6D64041DA3E4BAAA3573F9A8D4
D3CC016024041DC0C6DE205C43F9AB4D226CC452F4041DDD00566714E3F9ADC5710D87
45C4041DF895D615A0D3F9B03DBFAE4A3884041E138BF79A80D3F9B2B60E4F0D2B5404
1E2DE723BB1B23F9B52E5CEFD01E24041E47ABA864E383F9B7A6AB909310E4041E60DD
B4A69053F9BA1EFA2E9653B4041E79814DF352F3F9BC9748CF594684041E919A6444CE
13F9BF0F97701C3944041EA92CC606B503F9C187E610DF2C14041EC03C241D9693F9C4
0034B1A21EE4041ED6CC15EDA813F9C67883526511A4041EECE016AB9313F9C8F0D1F3
280474041F027B8404DCE3F9CB692093EAF744041F17A1A8DCAD93F9CDE16F31EE3A04
041F2C55B53E3AD3F9D059BDD2B12CD4041F409ABFB46073F9D2D20C73741FA4041F54
73C9506B83F9D54A5B14371264041F67E3C0594BF3F9D7C2A9B4FA0534041F7AED783D
FF43F9DA3AF855BCF804041F8D93B7018973F9DCB346F67FEAC4041F9FD926776313F9
DF2B959742DD94041FB1C06057D983F9E1A3E435462064041FC34BEE400F13F9E41C32
D6091324041FD47E485A61D3F9E6948176CC05F4041FE559CEA86F23F9E90CD0178EF8
C4041FF5E0D5177413F9EB851EB851EB84042006159F79827-%'COLOURG6&%$RGBG\"
\"!F.F.-%&TITLEG6#Q8Holding:~-50~pulse:~-10F)-%+AXESLABELSG6$Q(time,~s
F)Q+current~nAF)-%%VIEWG6$;$F.F.$\"\"$!\"#;$!$?\"F.$\"$?\"F." 1 2 0 1 
10 0 2 9 1 4 2 1.000000 45.000000 45.000000 0 0 "Curve 1" }}}}{EXCHG 
{PARA 0 "> " 0 "" {MPLTEXT 1 0 0 "" }}}{EXCHG {PARA 0 "> " 0 "" 
{MPLTEXT 1 0 0 "" }}}{EXCHG {PARA 0 "> " 0 "" {MPLTEXT 1 0 0 "" }}}
{EXCHG {PARA 0 "> " 0 "" {MPLTEXT 1 0 0 "" }}}{EXCHG {PARA 0 "> " 0 "
" {MPLTEXT 1 0 0 "" }}}}{MARK "2 0 0" 0 }{VIEWOPTS 1 0 0 1 1 1803 1 1 
1 1 }{PAGENUMBERS 0 1 2 33 1 1 }
