# Supplementary material for: Octopamine increases the excitability of neurons in the snail feeding system by modulation of inward sodium current but not outward potassium currents
Source: BMC Neurosci. 2005 Dec 6;6:70. doi: 10.1186/1471-2202-6-70 (PMC1351263; doi:10.1186/1471-2202-6-70)
Supplement: Additional File 6 — B1_time.mws. Maple worksheet for current clamp simulation with the current initially zero and then stepped to 1.6 nA. The output of this worksheet is shown in Appendix 2 and the plot in Fig. 9A. [file 1471-2202-6-70-S6.mws]

{VERSION 5 0 "IBM INTEL NT" "5.0" }
{USTYLETAB {CSTYLE "Maple Input" -1 0 "Courier" 0 1 255 0 0 1 0 1 0 0 
1 0 0 0 0 1 }{PSTYLE "Normal" -1 0 1 {CSTYLE "" -1 -1 "" 0 1 0 0 0 0 
0 0 0 0 0 0 0 0 0 0 }0 0 0 -1 -1 -1 0 0 0 0 0 0 -1 0 }}
{SECT 0 {EXCHG {PARA 0 "> " 0 "" {MPLTEXT 1 0 105 "writeline(default, \+
\"Maple Housekeeping\"):\n   restart;\n   digits := 5;\n   interface(d
isplayprecision=3);\n\n" }}}{EXCHG {PARA 0 "> " 0 "" {MPLTEXT 1 0 
5510 "  # ------------------------------------------------------------
--\nwriteline(default,\"Constants\"):\n  # Stimulus current - threshol
d is 1.55 nA; reduced to 1.25 when gBarNa is \n  # increased from 7 to
 9.3\nwriteline(default,\"Stimulus current, in nA, at 0.1 ms goes from
 zero to 1.6 nA\");\n   Istim:= `if`(t<0.1,0,1.6) ;  ## nA  \n \n  # a
n octopamine current (OA > 100 muM) 0.5 nA ;  \nwriteline(default,\"Oc
topamine ligand gated current\"):\n   I_OA := 0.0 ; \n \n  # capacitan
ce microF (1nF)\nwriteline(default,\"Capacitance in microF\"):\n   Cm:
=0.0035 ;\n  \nwriteline(default,\"Equilibrium voltages, mV\"):\nwrite
line(default,\"    Sodium, Potassium, Leak\");\n   vNa:=35;\n   vK:=-6
7;     # own data Fig 3.\n  \n  # Max Leak conductance and reversal po
tential measured\n  # from trace of 18 mV and 1 nA\n  # leak conductan
ce smaller than IK - see infinity worksheet    \n   vLeak:=-20;\nwrite
line(default,\"Fixed leak conductance\"):\n   gLeak :=0.02;  # muS\n\n
  # --------------------------------------------------------------\n  \+
# time independent functions ................\n \n  # Sodium current m
 and h ... Connor calls them a and b\n  # they were in ms so divide by
 1000\nwriteline(default,\"Sodium current\"):\nwriteline(default,\"   \+
 maximum conductance, m and h components \"):\nwriteline(default,\"   \+
 with max value and time constant as functions of voltage\"):\n   gbar
Na:=7.0;  #default value is 7 - also use 9.3 and 4.9\n   minf := v -> \+
1/(1 + exp((24+v)/(-8))) ;\n   taum := v -> (0.3+ 8/(1 + exp((v+40)/2.
0)))/1000 ;  \n   hinf := v -> 1/(1 + exp((29.0+v)/3.8)) ;\n   tauh :=
 v -> (2.3 + 15/(1 + exp((v+24.3)/3.8)))/1000 ;\n \nwriteline(default,
\"Sustained Potassium current\"):\nwriteline(default,\"    maximum con
ductance, NA and NB components \"):\nwriteline(default,\"    with max \+
value and time constant as functions of voltage\"):\n  # maintained Po
tassium Current IK NA, NB\n  # all own data\n  # slow and fast compone
nts\n   gbarKA := 1.44 ;\n   NAinf := v -> 1/(1 + exp((14.9-v)/16.6)) \+
; \n   tauNA := v -> 0.0383 - 0.00041 * v ;  \n  \n   gbarKB := 2.88 ;
\n   NBinf := v -> 1/(1 + exp((8.6-v)/14.6)) ; \n   tauNB := v -> 0.00
57 - 0.00007 * v ;  \n \nwriteline(default,\"Transient Potassium curre
nt\"):\nwriteline(default,\"    maximum conductance, a and b component
s \"):\nwriteline(default,\"    with max value and time constant as fu
nctions of voltage\"):  \n  #Transient K current IA a b\n   gbarA := 1
2;     \n  \n  # activation (measured values)\n   ainf := v -> 1/(1 + \+
exp((12.4+v)/(-14.1))) ; \n   taua := v -> 0.0018 - 0.00003 * v ;\n  #
 inactivation - some uncertainty in literature so use own\n  ## v = -7
1, h = 6.6 (measured)\n  ## v = -97, h = 6.2 in Alekseev & Zayzin BBA \+
1148:100 Fig 2B \n  ## v = -74, h = 6.4 in Connor & Stevens J Physiol \+
317:27 fig 5\n  ## \n   binf := v -> 1/(1 + exp((v+71)/6.6)) ; \n   ta
ub := v -> 0.026 + 0.00022 * v ;\n  \n   # ---------------------------
-----------------------------------\nwriteline(default,\"Initial condi
tions, start from equilibrium voltage (-52.5 mV)\"):\n   v0:=-52.5; # \+
approx eqm level -52.5 mV, \nwriteline(default,\"    Sodium current\")
:\n   m0:=minf(v0);\n   h0:=hinf(v0);\nwriteline(default,\"    Sustain
ed Potassium current\"):\n   NA0:=NAinf(v0);\n   NB0:=NBinf(v0);\nwrit
eline(default,\"    Transient Potassium current\"):\n   a0:=ainf(v0);
\n   b0:=binf(v0);\n  \n  \nwriteline(default,\"Current equations\"):
\nwriteline(default,\"    Sodium current\"):\nwriteline(default,\"    \+
Sustained Potassium current\"):\nwriteline(default,\"    Transient Pot
assium current\"):\nwriteline(default,\"    Leak current\"):\nwritelin
e(default,\"    Total ionic current\"):\n   INa := (v(t)-vNa) * gbarNa
*m(t)^3*h(t);\n   IK  := (v(t)-vK)  * ( (gbarKA * NA(t)^2) + (gbarKB *
 NB(t)) ); \n   IA  := (v(t)-vK)  * gbarA *a(t)^4*b(t);\n   ILeak:=(v(
t)-vLeak)*gLeak; \n  \n   ITotal := INa+IK+IA+ILeak ;\n   \n   #\n   #
 odes for opening and closing channels...............\nwriteline(defau
lt,\"Differential  equations\"):\nwriteline(default,\"    ODEs for Sod
ium current\"):\n   odem:=diff(m(t),t)=(minf(v(t))-m(t))/taum(v(t));\n
   odeh:=diff(h(t),t)=(hinf(v(t))-h(t))/tauh(v(t));\nwriteline(default
,\"    ODEs for Sustained Potassium current\"):\n   odeNA:=diff(NA(t),
t)=(NAinf(v(t))-NA(t))/tauNA(v(t));\n   odeNB:=diff(NB(t),t)=(NBinf(v(
t))-NB(t))/tauNB(v(t));\nwriteline(default,\"    ODEs for Transient Po
tassium current\"):\n   odea:=diff(a(t),t)=(ainf(v(t))-a(t))/taua(v(t)
);\n   odeb:=diff(b(t),t)=(binf(v(t))-b(t))/taub(v(t));\n  \n  \n  # M
ain ODE deriving voltage from current \nwriteline(default,\"    ODE fo
r Voltage as function of current \"):\nwriteline(default,\"        Sti
mulus and octopamine ligand gated currents included here\"):\n   odev:
=diff(v(t),t)=(Istim+I_OA-ITotal)/Cm;  \n  \n  # end of calculations o
f ODEs\n  \n# --------------------------------------------------------
------  \nwriteline(default,\"Solve system of ODEs\"):      \n  sol100
:=dsolve( \{ odem,  odeh, odeNA,  odeNB, odea,  odeb, odev,\n        m
(0)=m0, h(0)=h0, \n        NA(0)=NA0,  NB(0)=NB0,      \n        a(0)=
a0, b(0)=b0, v(0) = v0\}, \n        \{m(t), h(t), NA(t), NB(t), a(t), \+
b(t), v(t)\}, \n        type=numeric, method=lsode ) ;\nwriteline(defa
ult,\"Plotting...\"):  \nwriteline(default,\"    Setup plot\"):   \n  \+
maxT := 1.100; # max ms for plot \n  maxPT := 2000 ; # points to plot
\n  convert(Istim,string);   \n  convert (gbarNa,string);\n  sHead := \+
cat (\"Stimulus: \", %%, \" gNaMax: \", % );\n \nwriteline(default,\" \+
   Plotting voltage vs time\"): \n  with (plots, odeplot);\n \n  odepl
ot(sol100,[t,v(t), color=black], 0..maxT, view = [0..maxT,\n       -70
..20], numpoints=maxPT , title = sHead, labels=[\"time, s\",\"\"]) ;  \+
\n \n" }}}{EXCHG {PARA 0 "> " 0 "" {MPLTEXT 1 0 0 "" }}}}{MARK "1 0 0
" 4361 }{VIEWOPTS 1 1 0 1 1 1803 1 1 1 1 }{PAGENUMBERS 0 1 2 33 1 1 }
