# Supplementary material for: Octopamine increases the excitability of neurons in the snail feeding system by modulation of inward sodium current but not outward potassium currents
Source: BMC Neurosci. 2005 Dec 6;6:70. doi: 10.1186/1471-2202-6-70 (PMC1351263; doi:10.1186/1471-2202-6-70)
Supplement: Additional File 7 — B1_time.mpl. Maple commands from Additional File 3, for non-GUI interfaces. [file 1471-2202-6-70-S7.mpl]

writeline(default, "Maple Housekeeping"):
   restart;
   digits := 5;
   interface(displayprecision=3);

  # --------------------------------------------------------------
writeline(default,"Constants"):
  # Stimulus current - threshold is 1.55 nA; reduced to 1.25 when gBarNa is 
  # increased from 7 to 9.3
writeline(default,"Stimulus current, in nA, at 0.1 ms goes from zero to 1.6 nA");
   Istim:= `if`(t<0.1,0,1.6) ;  ## nA  
 
  # an octopamine current (OA > 100 muM) 0.5 nA ;  
writeline(default,"Octopamine ligand gated current"):
   I_OA := 0.0 ; 
 
  # capacitance microF (1nF)
writeline(default,"Capacitance in microF"):
   Cm:=0.0035 ;
  
writeline(default,"Equilibrium voltages, mV"):
writeline(default,"    Sodium, Potassium, Leak");
   vNa:=35;
   vK:=-67;     # own data Fig 3.
  
  # Max Leak conductance and reversal potential measured
  # from trace of 18 mV and 1 nA
  # leak conductance smaller than IK - see infinity worksheet    
   vLeak:=-20;
writeline(default,"Fixed leak conductance"):
   gLeak :=0.02;  # muS

  # --------------------------------------------------------------
  # time independent functions ................
 
  # Sodium current m and h ... Connor calls them a and b
  # they were in ms so divide by 1000
writeline(default,"Sodium current"):
writeline(default,"    maximum conductance, m and h components "):
writeline(default,"    with max value and time constant as functions of voltage"):
   gbarNa:=7.0;  #default value is 7 - also use 9.3 and 4.9
   minf := v -> 1/(1 + exp((24+v)/(-8))) ;
   taum := v -> (0.3+ 8/(1 + exp((v+40)/2.0)))/1000 ;  
   hinf := v -> 1/(1 + exp((29.0+v)/3.8)) ;
   tauh := v -> (2.3 + 15/(1 + exp((v+24.3)/3.8)))/1000 ;
 
writeline(default,"Sustained Potassium current"):
writeline(default,"    maximum conductance, NA and NB components "):
writeline(default,"    with max value and time constant as functions of voltage"):
  # maintained Potassium Current IK NA, NB
  # all own data
  # slow and fast components
   gbarKA := 1.44 ;
   NAinf := v -> 1/(1 + exp((14.9-v)/16.6)) ; 
   tauNA := v -> 0.0383 - 0.00041 * v ;  
  
   gbarKB := 2.88 ;
   NBinf := v -> 1/(1 + exp((8.6-v)/14.6)) ; 
   tauNB := v -> 0.0057 - 0.00007 * v ;  
 
writeline(default,"Transient Potassium current"):
writeline(default,"    maximum conductance, a and b components "):
writeline(default,"    with max value and time constant as functions of voltage"):  
  #Transient K current IA a b
   gbarA := 12;     
  
  # activation (measured values)
   ainf := v -> 1/(1 + exp((12.4+v)/(-14.1))) ; 
   taua := v -> 0.0018 - 0.00003 * v ;
  # inactivation - some uncertainty in literature so use own
  ## v = -71, h = 6.6 (measured)
  ## v = -97, h = 6.2 in Alekseev & Zayzin BBA 1148:100 Fig 2B 
  ## v = -74, h = 6.4 in Connor & Stevens J Physiol 317:27 fig 5
  ## 
   binf := v -> 1/(1 + exp((v+71)/6.6)) ; 
   taub := v -> 0.026 + 0.00022 * v ;
  
   # --------------------------------------------------------------
writeline(default,"Initial conditions, start from equilibrium voltage (-52.5 mV)"):
   v0:=-52.5; # approx eqm level -52.5 mV, 
writeline(default,"    Sodium current"):
   m0:=minf(v0);
   h0:=hinf(v0);
writeline(default,"    Sustained Potassium current"):
   NA0:=NAinf(v0);
   NB0:=NBinf(v0);
writeline(default,"    Transient Potassium current"):
   a0:=ainf(v0);
   b0:=binf(v0);
  
  
writeline(default,"Current equations"):
writeline(default,"    Sodium current"):
writeline(default,"    Sustained Potassium current"):
writeline(default,"    Transient Potassium current"):
writeline(default,"    Leak current"):
writeline(default,"    Total ionic current"):
   INa := (v(t)-vNa) * gbarNa*m(t)^3*h(t);
   IK  := (v(t)-vK)  * ( (gbarKA * NA(t)^2) + (gbarKB * NB(t)) ); 
   IA  := (v(t)-vK)  * gbarA *a(t)^4*b(t);
   ILeak:=(v(t)-vLeak)*gLeak; 
  
   ITotal := INa+IK+IA+ILeak ;
   
   #
   # odes for opening and closing channels...............
writeline(default,"Differential  equations"):
writeline(default,"    ODEs for Sodium current"):
   odem:=diff(m(t),t)=(minf(v(t))-m(t))/taum(v(t));
   odeh:=diff(h(t),t)=(hinf(v(t))-h(t))/tauh(v(t));
writeline(default,"    ODEs for Sustained Potassium current"):
   odeNA:=diff(NA(t),t)=(NAinf(v(t))-NA(t))/tauNA(v(t));
   odeNB:=diff(NB(t),t)=(NBinf(v(t))-NB(t))/tauNB(v(t));
writeline(default,"    ODEs for Transient Potassium current"):
   odea:=diff(a(t),t)=(ainf(v(t))-a(t))/taua(v(t));
   odeb:=diff(b(t),t)=(binf(v(t))-b(t))/taub(v(t));
  
  
  # Main ODE deriving voltage from current 
writeline(default,"    ODE for Voltage as function of current "):
writeline(default,"        Stimulus and octopamine ligand gated currents included here"):
   odev:=diff(v(t),t)=(Istim+I_OA-ITotal)/Cm;  
  
  # end of calculations of ODEs
  
# --------------------------------------------------------------  
writeline(default,"Solve system of ODEs"):      
  sol100:=dsolve( { odem,  odeh, odeNA,  odeNB, odea,  odeb, odev,
        m(0)=m0, h(0)=h0, 
        NA(0)=NA0,  NB(0)=NB0,      
        a(0)=a0, b(0)=b0, v(0) = v0}, 
        {m(t), h(t), NA(t), NB(t), a(t), b(t), v(t)}, 
        type=numeric, method=lsode ) ;
writeline(default,"Plotting..."):  
writeline(default,"    Setup plot"):   
  maxT := 1.100; # max ms for plot 
  maxPT := 2000 ; # points to plot
  convert(Istim,string);   
  convert (gbarNa,string);
  sHead := cat ("Stimulus: ", %%, " gNaMax: ", % );
 
writeline(default,"    Plotting voltage vs time"): 
  with (plots, odeplot);
 
  odeplot(sol100,[t,v(t), color=black], 0..maxT, view = [0..maxT,
       -70..20], numpoints=maxPT , title = sHead, labels=["time, s",""]) ;  
 
